# Supplementary material for: One-Step Generation of Alginate-Based Hydrogel Foams Using CO2 for Simultaneous Foaming and Gelation
Source: Gels. 2022 Jul 16;8(7):444. doi: 10.3390/gels8070444 (PMC9322084; doi:10.3390/gels8070444)
Supplement: Supplementary file 1 [file gels-08-00444-s001.zip]

Archive with 1 entries (1 files):
- gels-1751387-supplementary.pdf
